# Supplementary material for: Heat Capacities of N-Acetyl Amides of Glycine, L-Alanine, L-Valine, L-Isoleucine, and L-Leucine
Source: Molecules. 2023 Jul 16;28(14):5440. doi: 10.3390/molecules28145440 (PMC10385853; doi:10.3390/molecules28145440)
Supplement: Supplementary file 1 [file molecules-28-05440-s001.zip]

Archive with 1 entries (1 files):
- molecules-2470476-supplementary.pdf
